# Supplementary material for: Progression of clinical diagnostic features and cognitive decline in mild cognitive impairment with Lewy bodies
Source: Psychol Med. 2025 Jun 24;55:e175. doi: 10.1017/S0033291725100895 (PMC13112294; doi:10.1017/S0033291725100895)
Supplement: Hamilton et al. supplementary material [file S0033291725100895sup001.zip]

Archive with 2 entries (2 files):
- SuppFigS2.tiff
- SuppFigS1.tiff
